# Supplementary material for: Crowded environments tune the fold-switching in metamorphic proteins
Source: Commun Chem. 2023 Jun 8;6:117. doi: 10.1038/s42004-023-00909-2 (PMC10250422; doi:10.1038/s42004-023-00909-2)
Supplement: Supplementary file 4 — Supplementary Data 2 [file 42004_2023_909_MOESM4_ESM.xlsx]

## Sheet: D91R-kinetic
time(hour)	gs_population	fs_population	error		time(hour)	gs_population	fs_population	error		time(hour)	gs_population	fs_population	error			time(hour)	gs_population	fs_population	error		time(hour)	gs_population	fs_population	error		time(hour)	gs_population	fs_population	error			time(hour)	gs_population	fs_population	error		time(hour)	gs_population	fs_population	error		time(hour)	gs_population	fs_population	error
0.26	0.127557	0.872443	0.0180221		0.26	0.170185	0.829815	0.0169104		0.26	0.194326	0.805674	0.016845			0.26	0.123616	0.876384	0.0628677		0.26	0.0785484	0.921452	0.0701397		0.26	0.107823	0.892177	0.0662088			0.26	0.143291	0.856709	0.016864		0.26	0.102612	0.897388	0.0183498		0.26	0.102298	0.897702	0.0177361
0.52	0.179846	0.820154	0.0168517		0.52	0.211009	0.788991	0.0161295		0.52	0.230163	0.769837	0.0157117			0.52	0.112392	0.887608	0.0481612		0.52	0.118524	0.881476	0.0583307		0.52	0.107057	0.892943	0.0566429			0.52	0.175356	0.824644	0.0179865		0.52	0.13714	0.86286	0.0184056		0.52	0.139902	0.860098	0.0175599
0.78	0.215569	0.784431	0.0163803		0.78	0.230062	0.769938	0.0166449		0.78	0.253897	0.746103	0.0158954			0.78	0.147752	0.852248	0.0399176		0.78	0.134443	0.865557	0.0483654		0.78	0.137421	0.862579	0.0523362			0.78	0.216277	0.783723	0.015976		0.78	0.186791	0.813209	0.0170205		0.78	0.184788	0.815212	0.0166322
1.04	0.244771	0.755229	0.0150919		1.04	0.267513	0.732487	0.0147989		1.04	0.296298	0.703702	0.0143853			1.04	0.180843	0.819157	0.0293154		1.04	0.20907	0.79093	0.0479402		1.04	0.157647	0.842353	0.0350243			1.04	0.240174	0.759826	0.0146239		1.04	0.214128	0.785872	0.0167672		1.04	0.222719	0.777281	0.0173197
1.3	0.280408	0.719592	0.0146221		1.3	0.288986	0.711014	0.0150831		1.3	0.307175	0.692825	0.0150271			1.3	0.204775	0.795225	0.0225231		1.3	0.19176	0.80824	0.0338499		1.3	0.166855	0.833145	0.0399939			1.3	0.267668	0.732332	0.0145627		1.3	0.248119	0.751881	0.0169403		1.3	0.242851	0.757149	0.016242
1.56	0.299791	0.700209	0.0149701		1.56	0.318912	0.681088	0.0143176		1.56	0.343424	0.656576	0.0145221			1.56	0.258576	0.741424	0.020721		1.56	0.245748	0.754252	0.0342136		1.56	0.207932	0.792068	0.0381823			1.56	0.288657	0.711343	0.0153808		1.56	0.280899	0.719101	0.0164009		1.56	0.27638	0.72362	0.0164293
1.82	0.313831	0.686169	0.0143756		1.82	0.341632	0.658368	0.0142652		1.82	0.358655	0.641345	0.014348			1.82	0.271911	0.728089	0.0212071		1.82	0.266247	0.733753	0.021402		1.82	0.22876	0.77124	0.0395756			1.82	0.316615	0.683385	0.0146361		1.82	0.304871	0.695129	0.0156412		1.82	0.300315	0.699685	0.0163914
2.08	0.34482	0.65518	0.0144093		2.08	0.356434	0.643566	0.0144034		2.08	0.37567	0.62433	0.0135849			2.08	0.257822	0.742178	0.0225385		2.08	0.232107	0.767893	0.023462		2.08	0.233199	0.766801	0.0232522			2.08	0.33101	0.66899	0.0144387		2.08	0.315899	0.684101	0.0165007		2.08	0.324124	0.675876	0.0158876
2.34	0.356874	0.643126	0.0150427		2.34	0.379449	0.620551	0.0144086		2.34	0.391849	0.608151	0.0141069			2.34	0.270324	0.729676	0.0234014		2.34	0.270354	0.729646	0.0251272		2.34	0.27314	0.72686	0.0217414			2.34	0.362076	0.637924	0.0152174		2.34	0.337102	0.662898	0.016624		2.34	0.34021	0.65979	0.0157307
2.6	0.378886	0.621114	0.0138745		2.6	0.381829	0.618171	0.0136981		2.6	0.418119	0.581881	0.0138762			2.6	0.306581	0.693419	0.0250081		2.6	0.318925	0.681075	0.0244042		2.6	0.282331	0.717669	0.025597			2.6	0.388059	0.611941	0.014304		2.6	0.368493	0.631507	0.0146244		2.6	0.372242	0.627758	0.0157227
2.86	0.400486	0.599514	0.0142665		2.86	0.40968	0.59032	0.0135336		2.86	0.419716	0.580284	0.013777			2.86	0.341537	0.658463	0.0243824		2.86	0.311793	0.688207	0.0259156		2.86	0.323075	0.676925	0.0245221			2.86	0.392087	0.607913	0.014283		2.86	0.378225	0.621775	0.0142165		2.86	0.387016	0.612984	0.0157037
3.12	0.413179	0.586821	0.0136049		3.12	0.426163	0.573837	0.0136486		3.12	0.442012	0.557988	0.0133953			3.12	0.348794	0.651206	0.0252372		3.12	0.353003	0.646997	0.024618		3.12	0.333684	0.666316	0.0252681			3.12	0.401548	0.598452	0.0150904		3.12	0.404088	0.595912	0.0148837		3.12	0.391698	0.608302	0.0145028
3.38	0.425461	0.574539	0.0140845		3.38	0.440137	0.559863	0.0138615		3.38	0.447265	0.552735	0.0136672			3.38	0.384227	0.615773	0.0245445		3.38	0.367639	0.632361	0.0216615		3.38	0.379551	0.620449	0.0231151			3.38	0.423713	0.576287	0.0156989		3.38	0.420014	0.579986	0.0151884		3.38	0.425835	0.574165	0.0161025
3.64	0.441783	0.558217	0.0135184		3.64	0.448328	0.551672	0.0137898		3.64	0.461849	0.538151	0.0135545			3.64	0.408383	0.591617	0.0238813		3.64	0.400573	0.599427	0.0219525		3.64	0.380871	0.619129	0.0225183			3.64	0.436	0.564	0.013932		3.64	0.432395	0.567605	0.0154262		3.64	0.432154	0.567846	0.0154102
3.9	0.458154	0.541846	0.0137749		3.9	0.453803	0.546197	0.0138668		3.9	0.473879	0.526121	0.0137659			3.9	0.411978	0.588022	0.0231897		3.9	0.409348	0.590652	0.0237522		3.9	0.416814	0.583186	0.0235352			3.9	0.444082	0.555918	0.0144861		3.9	0.451749	0.548251	0.0154907		3.9	0.441191	0.558809	0.0150538
4.16	0.465241	0.534759	0.0134056		4.16	0.471315	0.528685	0.0137572		4.16	0.486473	0.513527	0.0140353			4.16	0.434906	0.565094	0.0240735		4.16	0.435058	0.564942	0.0238987		4.16	0.442714	0.557286	0.0268727			4.16	0.46096	0.53904	0.0149949		4.16	0.461724	0.538276	0.0151511		4.16	0.463053	0.536947	0.0141997
4.42	0.482186	0.517814	0.0126556		4.42	0.486613	0.513387	0.0143867		4.42	0.494055	0.505945	0.0139876			4.42	0.453833	0.546167	0.0235067		4.42	0.459337	0.540663	0.023138		4.42	0.460337	0.539663	0.0224464			4.42	0.452981	0.547019	0.0177281		4.42	0.477499	0.522501	0.0165779		4.42	0.473358	0.526642	0.0160324
4.68	0.492987	0.507013	0.0130003		4.68	0.502126	0.497874	0.0138798		4.68	0.507431	0.492569	0.0143791			4.68	0.466396	0.533604	0.0234691		4.68	0.468733	0.531267	0.0234236		4.68	0.483772	0.516228	0.0261016			4.68	0.489457	0.510543	0.0147138		4.68	0.486395	0.513605	0.0141225		4.68	0.484027	0.515973	0.0160302
4.94	0.501057	0.498943	0.0139663		4.94	0.519281	0.480719	0.0143893		4.94	0.518454	0.481546	0.0138607			4.94	0.48357	0.51643	0.0258049		4.94	0.482263	0.517737	0.0235361		4.94	0.492255	0.507745	0.0253193			4.94	0.493569	0.506431	0.0142977		4.94	0.501566	0.498434	0.0133086		4.94	0.494007	0.505993	0.0157692
5.2	0.509613	0.490387	0.014604		5.2	0.515248	0.484752	0.014315		5.2	0.528964	0.471036	0.0136322			5.2	0.490996	0.509004	0.0216234		5.2	0.494281	0.505719	0.0243563		5.2	0.504079	0.495921	0.0255196			5.2	0.503982	0.496018	0.0152221		5.2	0.506285	0.493715	0.0153639		5.2	0.501412	0.498588	0.0150418
5.46	0.511871	0.488129	0.0136478		5.46	0.524259	0.475741	0.0133281		5.46	0.533233	0.466767	0.0152106			5.46	0.513807	0.486193	0.0251511		5.46	0.531087	0.468913	0.0258698		5.46	0.52191	0.47809	0.0276197			5.46	0.518416	0.481584	0.0139439		5.46	0.517748	0.482252	0.0152239		5.46	0.510061	0.489939	0.0150155
5.72	0.524413	0.475587	0.0130582		5.72	0.542881	0.457119	0.0140485		5.72	0.541194	0.458806	0.014771			5.72	0.537978	0.462022	0.0273961		5.72	0.538609	0.461391	0.0243932		5.72	0.510873	0.489127	0.0260026			5.72	0.524563	0.475437	0.014805		5.72	0.529072	0.470928	0.015457		5.72	0.527142	0.472858	0.0155584
5.98	0.532442	0.467558	0.013668		5.98	0.542182	0.457818	0.013674		5.98	0.546682	0.453318	0.0137475			5.98	0.543793	0.456207	0.0264817		5.98	0.562223	0.437777	0.0242407		5.98	0.523929	0.476071	0.0276791			5.98	0.531913	0.468087	0.0156208		5.98	0.532352	0.467648	0.0172007		5.98	0.53015	0.46985	0.0163294
6.24	0.543377	0.456623	0.0136579		6.24	0.546585	0.453415	0.0146027		6.24	0.547479	0.452521	0.0146496			6.24	0.548612	0.451388	0.0247271		6.24	0.573336	0.426664	0.0278864		6.24	0.568808	0.431192	0.0260292			6.24	0.543956	0.456044	0.0141535		6.24	0.54034	0.45966	0.0160103		6.24	0.53934	0.46066	0.0158899
6.5	0.546178	0.453822	0.0138076		6.5	0.555679	0.444321	0.0139644		6.5	0.562872	0.437128	0.0149987			6.5	0.581155	0.418845	0.0258791		6.5	0.562863	0.437137	0.0236208		6.5	0.56792	0.43208	0.0263414			6.5	0.538903	0.461097	0.0153197		6.5	0.538902	0.461098	0.0160351		6.5	0.545654	0.454346	0.0157376
6.76	0.551288	0.448712	0.0136881		6.76	0.564887	0.435113	0.0137071		6.76	0.572319	0.427681	0.0150289			6.76	0.56311	0.43689	0.0304585		6.76	0.596333	0.403667	0.0277108		6.76	0.584941	0.415059	0.0236003			6.76	0.54801	0.45199	0.0159002		6.76	0.555565	0.444435	0.0157534		6.76	0.552437	0.447563	0.0164004
7.02	0.558491	0.441509	0.0141454		7.02	0.560524	0.439476	0.0138658		7.02	0.594116	0.405884	0.0171752			7.02	0.598729	0.401271	0.0262775		7.02	0.599548	0.400452	0.027216		7.02	0.553374	0.446626	0.0282424			7.02	0.561134	0.438866	0.016654		7.02	0.56205	0.43795	0.015517		7.02	0.561314	0.438686	0.0158682
7.28	0.570604	0.429396	0.0133604		7.28	0.569498	0.430502	0.0142507		7.28	0.574813	0.425187	0.0146522			7.28	0.589723	0.410277	0.0243335		7.28	0.626018	0.373982	0.0290947		7.28	0.569306	0.430694	0.0207841			7.28	0.567121	0.432879	0.0144578		7.28	0.559393	0.440607	0.0156195		7.28	0.551184	0.448816	0.0157793
7.54	0.572449	0.427551	0.013808		7.54	0.577528	0.422472	0.0142374		7.54	0.58274	0.41726	0.0139352			7.54	0.617832	0.382168	0.028313		7.54	0.606124	0.393876	0.0273821		7.54	0.592809	0.407191	0.0226062			7.54	0.566201	0.433799	0.0161628		7.54	0.568611	0.431389	0.0154846		7.54	0.568147	0.431853	0.0148129
7.8	0.569597	0.430403	0.0147144		7.8	0.584023	0.415977	0.0140675		7.8	0.59125	0.40875	0.0155241			7.8	0.611949	0.388051	0.0259132		7.8	0.645712	0.354288	0.02736		7.8	0.580103	0.419897	0.0246098			7.8	0.573119	0.426881	0.0161183		7.8	0.570579	0.429421	0.0172605		7.8	0.571037	0.428963	0.0170704
8.06	0.582012	0.417988	0.0138336		8.06	0.585328	0.414672	0.015002		8.06	0.591403	0.408597	0.0151085			8.06	0.568042	0.431958	0.0202664		8.06	0.647041	0.352959	0.0288792		8.06	0.593127	0.406873	0.0217062			8.06	0.577437	0.422563	0.0153085		8.06	0.574221	0.425779	0.0154474		8.06	0.578386	0.421614	0.0154529
8.32	0.581801	0.418199	0.0143848		8.32	0.590968	0.409032	0.0140419		8.32	0.589493	0.410507	0.0158721			8.32	0.608676	0.391324	0.023717		8.32	0.643804	0.356196	0.0276928		8.32	0.605106	0.394894	0.0216391			8.32	0.587301	0.412699	0.0151984		8.32	0.585675	0.414325	0.0160573		8.32	0.581448	0.418552	0.0161988
8.58	0.592171	0.407829	0.014022		8.58	0.593772	0.406228	0.0142229		8.58	0.596796	0.403204	0.0136966			8.58	0.625051	0.374949	0.024189		8.58	0.633951	0.366049	0.0273982		8.58	0.605592	0.394408	0.0216222			8.58	0.583751	0.416249	0.0139419		8.58	0.587171	0.412829	0.015855		8.58	0.580106	0.419894	0.0163722
8.84	0.586708	0.413292	0.0140317		8.84	0.590586	0.409414	0.013397		8.84	0.602713	0.397287	0.0150065			8.84	0.620049	0.379951	0.0229213		8.84	0.591554	0.408446	0.023775		8.84	0.608606	0.391394	0.0250172			8.84	0.596204	0.403796	0.01646		8.84	0.575083	0.424917	0.0174046		8.84	0.583659	0.416341	0.0170993
9.1	0.593723	0.406277	0.0136026		9.1	0.599348	0.400652	0.0152768		9.1	0.602899	0.397101	0.0148551			9.1	0.642566	0.357434	0.0262041		9.1	0.654549	0.345451	0.0253481		9.1	0.6083	0.3917	0.0241613			9.1	0.600699	0.399301	0.0162714		9.1	0.588217	0.411783	0.0173499		9.1	0.591016	0.408984	0.0156159
9.36	0.59686	0.40314	0.0151568		9.36	0.600065	0.399935	0.0144363		9.36	0.604947	0.395053	0.0148172			9.36	0.63528	0.36472	0.0249294		9.36	0.658888	0.341112	0.0273016		9.36	0.626072	0.373928	0.0247511			9.36	0.600247	0.399753	0.0156478		9.36	0.590539	0.409461	0.016016		9.36	0.59602	0.40398	0.0157381
9.62	0.598408	0.401592	0.0144493		9.62	0.60147	0.39853	0.0141731		9.62	0.600063	0.399937	0.015387			9.62	0.619956	0.380044	0.0233849		9.62	0.65345	0.34655	0.0250176		9.62	0.646517	0.353483	0.0245331			9.62	0.597385	0.402615	0.0154163		9.62	0.603834	0.396166	0.0159161		9.62	0.599362	0.400638	0.0157185
9.88	0.595702	0.404298	0.0150141		9.88	0.604441	0.395559	0.015013		9.88	0.602209	0.397791	0.0146296			9.88	0.608734	0.391266	0.0243024		9.88	0.646487	0.353513	0.0250762		9.88	0.633789	0.366211	0.0248982			9.88	0.5978	0.4022	0.0142958		9.88	0.607113	0.392887	0.016185		9.88	0.603086	0.396914	0.0174565
10.14	0.596672	0.403328	0.0128617		10.14	0.606852	0.393148	0.0144011		10.14	0.60672	0.39328	0.0153268			10.14	0.616016	0.383984	0.0232324		10.14	0.658818	0.341182	0.0273891		10.14	0.63509	0.36491	0.0245564			10.14	0.598945	0.401055	0.0150782		10.14	0.617977	0.382023	0.0174766		10.14	0.604108	0.395892	0.0167356
10.4	0.606513	0.393487	0.0139767		10.4	0.614964	0.385036	0.0143755		10.4	0.606761	0.393239	0.0173157			10.4	0.636659	0.363341	0.0261097		10.4	0.642143	0.357857	0.0242661		10.4	0.631051	0.368949	0.0256568			10.4	0.605739	0.394261	0.015781		10.4	0.600982	0.399018	0.016079		10.4	0.586781	0.413219	0.0216138
10.66	0.605934	0.394066	0.0157388		10.66	0.609053	0.390947	0.0142978		10.66	0.609597	0.390403	0.0146059			10.66	0.651999	0.348001	0.0257063		10.66	0.673308	0.326692	0.0277704		10.66	0.638266	0.361734	0.0236513			10.66	0.607811	0.392189	0.016911		10.66	0.604059	0.395941	0.0161682		10.66	0.609409	0.390591	0.0162496
10.92	0.610104	0.389896	0.0146546		10.92	0.608835	0.391165	0.0150243		10.92	0.616352	0.383648	0.014761			10.92	0.658117	0.341883	0.0237122		10.92	0.686986	0.313014	0.027847		10.92	0.659334	0.340666	0.0238606			10.92	0.610295	0.389705	0.0154861		10.92	0.61188	0.38812	0.0166467		10.92	0.608333	0.391667	0.0163755
11.18	0.611056	0.388944	0.0146319		11.18	0.610129	0.389871	0.014686		11.18	0.613795	0.386205	0.014959			11.18	0.654583	0.345417	0.0229219		11.18	0.64768	0.35232	0.0238179		11.18	0.630485	0.369515	0.0237838			11.18	0.611462	0.388538	0.0164162		11.18	0.613353	0.386647	0.0146047		11.18	0.613008	0.386992	0.0177302
11.44	0.606452	0.393548	0.014739		11.44	0.618813	0.381187	0.0145726		11.44	0.615666	0.384334	0.0153492			11.44	0.673564	0.326436	0.0231903		11.44	0.662545	0.337455	0.0252677		11.44	0.659699	0.340301	0.0225786			11.44	0.609748	0.390252	0.0161306		11.44	0.613816	0.386184	0.0170258		11.44	0.618677	0.381323	0.0158852
11.7	0.611999	0.388001	0.014723		11.7	0.61738	0.38262	0.0154411		11.7	0.6168	0.3832	0.0153245			11.7	0.641801	0.358199	0.0225135		11.7	0.63024	0.36976	0.0264311		11.7	0.656174	0.343826	0.0240632			11.7	0.618664	0.381336	0.0161566		11.7	0.610884	0.389116	0.0161789		11.7	0.615311	0.384689	0.0145563
11.96	0.611427	0.388573	0.0142525		11.96	0.624698	0.375302	0.0144945		11.96	0.6202	0.3798	0.0149008			11.96	0.647345	0.352655	0.0242795		11.96	0.654572	0.345428	0.0242747		11.96	0.660247	0.339753	0.0251212			11.96	0.619465	0.380535	0.015519		11.96	0.6207	0.3793	0.015672		11.96	0.620263	0.379737	0.0163094
12.22	0.615705	0.384295	0.0141113		12.22	0.619191	0.380809	0.0140824		12.22	0.623379	0.376621	0.0156935			12.22	0.649893	0.350107	0.0236761		12.22	0.65727	0.34273	0.0242214		12.22	0.648301	0.351699	0.0237747			12.22	0.612422	0.387578	0.0148072		12.22	0.608344	0.391656	0.0177076		12.22	0.611827	0.388173	0.0153536
12.48	0.61077	0.38923	0.0140276		12.48	0.624046	0.375954	0.0138446		12.48	0.611004	0.388996	0.0161468			12.48	0.643086	0.356914	0.021456		12.48	0.677538	0.322462	0.0279392		12.48	0.650534	0.349466	0.0250547			12.48	0.615507	0.384493	0.0174601		12.48	0.641285	0.358715	0.0196303		12.48	0.620851	0.379149	0.0165568
12.74	0.612802	0.387198	0.0129226		12.74	0.623282	0.376718	0.013787		12.74	0.624865	0.375135	0.015374			12.74	0.663466	0.336534	0.0254721		12.74	0.655953	0.344047	0.0224779		12.74	0.672609	0.327391	0.0227503			12.74	0.618156	0.381844	0.0160623		12.74	0.628312	0.371688	0.0162764		12.74	0.623104	0.376896	0.0153961
13	0.613739	0.386261	0.0144704		13	0.625497	0.374503	0.015383		13	0.620098	0.379902	0.0145247			13	0.658331	0.341669	0.0267287		13	0.639525	0.360475	0.0297924		13	0.679678	0.320322	0.0234204			13	0.618005	0.381995	0.0162127		13	0.622387	0.377613	0.0174273		13	0.617003	0.382997	0.0164063
repeat1					repeat2					repeat3						repeat1					repeat2					repeat3						repeat1					repeat2					repeat3
in buffer																in BSA																in Ficoll400

## Sheet: G89A-Kinetic
time(hour)	gs_population	fs_population	error		time(hour)	gs_population	fs_population	error		time(hour)	gs_population	fs_population	error			time(hour)	gs_population	fs_population	error		time(hour)	gs_population	fs_population	error		time(hour)	gs_population	fs_population	error			time(hour)	gs_population	fs_population	error		time(hour)	gs_population	fs_population	error		time(hour)	gs_population	fs_population	error
0.26	0.124293	0.875707	0.0263243		0.26	0.126474	0.873526	0.0218125		0.26	0.127211	0.872789	0.0143377			0.26	0.0960066	0.903993	0.0319794		0.26	0.0509634	0.949037	0.0507908		0.26	0.0717233	0.928277	0.0164071			0.26	0.102512	0.897488	0.0165854		0.26	0.075489	0.924511	0.021156		0.26	0.0424451	0.957555	0.0266069
0.52	0.188022	0.811978	0.0259447		0.52	0.183608	0.816392	0.0235266		0.52	0.174049	0.825951	0.0237081			0.52	0.0723034	0.927697	0.0414153		0.52	0.075774	0.924226	0.0360635		0.52	0.118341	0.881659	0.0379638			0.52	0.0982063	0.901794	0.032524		0.52	0.180915	0.819085	0.0304515		0.52	0.129543	0.870457	0.0283399
0.78	0.217424	0.782576	0.0294026		0.78	0.242879	0.757121	0.0279972		0.78	0.238098	0.761902	0.0217456			0.78	0.255709	0.744291	0.026352		0.78	0.190998	0.809002	0.045217		0.78	0.168193	0.831807	0.0323284			0.78	0.172037	0.827963	0.0373642		0.78	0.15481	0.84519	0.0412366		0.78	0.157929	0.842071	0.0443309
1.04	0.289702	0.710298	0.0282453		1.04	0.311135	0.688865	0.0297831		1.04	0.2923	0.7077	0.0131483			1.04	0.281069	0.718931	0.051661		1.04	0.136609	0.863391	0.0582137		1.04	0.272909	0.727091	0.0321323			1.04	0.229603	0.770397	0.0412857		1.04	0.198921	0.801079	0.0383368		1.04	0.273386	0.726614	0.0250389
1.3	0.345816	0.654184	0.0369895		1.3	0.347415	0.652585	0.0292707		1.3	0.355102	0.644898	0.0324097			1.3	0.287918	0.712082	0.0658688		1.3	0.231839	0.768161	0.100666		1.3	0.348836	0.651164	0.0602596			1.3	0.328233	0.671767	0.0336518		1.3	0.29353	0.70647	0.0520202		1.3	0.33277	0.66723	0.0374539
1.56	0.395939	0.604061	0.0231485		1.56	0.400145	0.599855	0.043217		1.56	0.401178	0.598822	0.038306			1.56	0.324535	0.675465	0.0948749		1.56	0.291417	0.708583	0.0613164		1.56	0.318912	0.681088	0.0535332			1.56	0.388811	0.611189	0.057377		1.56	0.290101	0.709899	0.0685924		1.56	0.355149	0.644851	0.0556761
1.82	0.436889	0.563111	0.0311622		1.82	0.429307	0.570693	0.0377733		1.82	0.42294	0.57706	0.0508498			1.82	0.43794	0.56206	0.0634702		1.82	0.460775	0.539225	0.0674622		1.82	0.373461	0.626539	0.076987			1.82	0.394489	0.605511	0.0286197		1.82	0.417589	0.582411	0.0414026		1.82	0.406275	0.593725	0.0560741
2.08	0.462908	0.537092	0.0342459		2.08	0.458685	0.541315	0.0277875		2.08	0.47943	0.52057	0.040009			2.08	0.525527	0.474473	0.0912855		2.08	0.504283	0.495717	0.0845228		2.08	0.475344	0.524656	0.0528791			2.08	0.490629	0.509371	0.0556918		2.08	0.461186	0.538814	0.0472475		2.08	0.489753	0.510247	0.032358
2.34	0.479224	0.520776	0.0308012		2.34	0.501474	0.498526	0.0436585		2.34	0.514834	0.485166	0.0350515			2.34	0.607606	0.392394	0.0962375		2.34	0.579744	0.420256	0.0911662		2.34	0.592748	0.407252	0.0600722			2.34	0.594414	0.405586	0.100013		2.34	0.461434	0.538566	0.0591392		2.34	0.534179	0.465821	0.0262059
2.6	0.526423	0.473577	0.0419878		2.6	0.557117	0.442883	0.0347975		2.6	0.523313	0.476687	0.0335492			2.6	0.593929	0.406071	0.0663465		2.6	0.747656	0.252344	0.0800777		2.6	0.646879	0.353121	0.0589509			2.6	0.642594	0.357406	0.0909786		2.6	0.621836	0.378164	0.0866618		2.6	0.563027	0.436973	0.0326765
2.86	0.550354	0.449646	0.0276676		2.86	0.562587	0.437413	0.0358977		2.86	0.564955	0.435045	0.0263708			2.86	0.655493	0.344507	0.0645531		2.86	0.743119	0.256881	0.0962146		2.86	0.725208	0.274792	0.0841826			2.86	0.597632	0.402368	0.0560624		2.86	0.605536	0.394464	0.0391572		2.86	0.585468	0.414532	0.0171496
3.12	0.608966	0.391034	0.0315969		3.12	0.594606	0.405394	0.0371465		3.12	0.593823	0.406177	0.0451192			3.12	0.623627	0.376373	0.0385435		3.12	0.717847	0.282153	0.0835125		3.12	0.6843	0.3157	0.046646			3.12	0.708846	0.291154	0.0671106		3.12	0.701811	0.298189	0.0694258		3.12	0.658646	0.341354	0.0981835
3.38	0.626209	0.373791	0.0463052		3.38	0.589688	0.410312	0.0265155		3.38	0.649553	0.350447	0.0500042			3.38	0.717108	0.282892	0.0684182		3.38	0.77354	0.22646	0.0356309		3.38	0.720547	0.279453	0.048188			3.38	0.695435	0.304565	0.0403431		3.38	0.638259	0.361741	0.0407172		3.38	0.640685	0.359315	0.0818099
3.64	0.648439	0.351561	0.0355311		3.64	0.660262	0.339738	0.0468201		3.64	0.663057	0.336943	0.0220736			3.64	0.786016	0.213984	0.0560126		3.64	0.760073	0.239927	0.0461159		3.64	0.769909	0.230091	0.058304			3.64	0.681751	0.318249	0.052208		3.64	0.697789	0.302211	0.0809664		3.64	0.687644	0.312356	0.0752068
3.9	0.661298	0.338702	0.0262721		3.9	0.66969	0.33031	0.0367376		3.9	0.694025	0.305975	0.038063			3.9	0.832773	0.167227	0.0768323		3.9	0.729054	0.270946	0.0497249		3.9	0.870422	0.129578	0.0464299			3.9	0.671064	0.328936	0.0520433		3.9	0.761229	0.238771	0.050141		3.9	0.807913	0.192087	0.060625
4.16	0.668882	0.331118	0.0237843		4.16	0.703412	0.296588	0.0334991		4.16	0.736689	0.263311	0.0516547			4.16	0.799336	0.200664	0.0551078		4.16	0.805286	0.194714	0.0401061		4.16	0.873183	0.126817	0.0510543			4.16	0.716865	0.283135	0.0665052		4.16	0.671195	0.328805	0.0477398		4.16	0.747331	0.252669	0.0776526
4.42	0.712156	0.287844	0.0320608		4.42	0.7337	0.2663	0.053423		4.42	0.655241	0.344759	0.0347111			4.42	0.753187	0.246813	0.171821		4.42	0.808664	0.191336	0.071479		4.42	0.862182	0.137818	0.0681294			4.42	0.716008	0.283992	0.0679835		4.42	0.687043	0.312957	0.0521759		4.42	0.86977	0.13023	0.0301824
4.68	0.730509	0.269491	0.0307486		4.68	0.70656	0.29344	0.0294107		4.68	0.730284	0.269716	0.0448096			4.68	0.816371	0.183629	0.0521428		4.68	0.940366	0.0596336	0.0353137		4.68	0.870883	0.129117	0.0733229			4.68	0.747962	0.252038	0.042889		4.68	0.732986	0.267014	0.075294		4.68	0.768617	0.231383	0.0626755
4.94	0.716651	0.283349	0.0453193		4.94	0.701627	0.298373	0.0275415		4.94	0.717227	0.282773	0.0452759			4.94	0.940386	0.0596145	0.0370304		4.94	0.843556	0.156444	0.0492274		4.94	0.882207	0.117793	0.0499937			4.94	0.769781	0.230219	0.0587575		4.94	0.771905	0.228095	0.0419835		4.94	0.729183	0.270817	0.0349746
5.2	0.726732	0.273268	0.0280862		5.2	0.724232	0.275768	0.0378504		5.2	0.738689	0.261311	0.0268536			5.2	0.826053	0.173947	0.0449422		5.2	0.919273	0.0807273	0.0379996		5.2	0.8586	0.1414	0.0422387			5.2	0.708373	0.291627	0.0323032		5.2	0.782706	0.217294	0.0591884		5.2	0.849779	0.150221	0.0520337
5.46	0.701161	0.298839	0.0251898		5.46	0.757481	0.242519	0.0326927		5.46	0.751101	0.248899	0.032817			5.46	0.831227	0.168773	0.0505201		5.46	0.883029	0.116971	0.0418147		5.46	0.836934	0.163066	0.0308729			5.46	0.834257	0.165743	0.0754552		5.46	0.838484	0.161516	0.0371043		5.46	0.772991	0.227009	0.0239463
5.72	0.757606	0.242394	0.021266		5.72	0.758468	0.241532	0.0232714		5.72	0.753186	0.246814	0.0302814			5.72	0.839043	0.160957	0.0665228		5.72	0.835649	0.164351	0.0539808		5.72	0.891254	0.108746	0.0226326			5.72	0.76097	0.23903	0.050759		5.72	0.794502	0.205498	0.0381793		5.72	0.720787	0.279213	0.0325999
5.98	0.765307	0.234693	0.0232042		5.98	0.755728	0.244272	0.0406001		5.98	0.753046	0.246954	0.0443373			5.98	0.894084	0.105916	0.0406682		5.98	0.797691	0.202309	0.0595012		5.98	0.90751	0.0924901	0.0167707			5.98	0.756789	0.243211	0.0469786		5.98	0.836896	0.163104	0.0810459		5.98	0.766068	0.233932	0.0688026
6.24	0.787222	0.212778	0.0519518		6.24	0.763909	0.236091	0.0271581		6.24	0.76959	0.23041	0.0409381			6.24	0.902765	0.0972355	0.0324863		6.24	0.906826	0.0931737	0.037949		6.24	0.931173	0.0688273	0.0278924			6.24	0.766936	0.233064	0.0609577		6.24	0.776286	0.223714	0.0355496		6.24	0.765846	0.234154	0.0470741
6.5	0.795785	0.204215	0.0400032		6.5	0.740286	0.259714	0.0273799		6.5	0.830501	0.169499	0.0528676			6.5	0.825497	0.174503	0.0356075		6.5	0.905973	0.0940267	0.0413423		6.5	0.90212	0.0978798	0.050868			6.5	0.758889	0.241111	0.0408029		6.5	0.814096	0.185904	0.0651593		6.5	0.80279	0.19721	0.0530001
6.76	0.823117	0.176883	0.0626676		6.76	0.789911	0.210089	0.0321405		6.76	0.799699	0.200301	0.0622887			6.76	0.892662	0.107338	0.0676439		6.76	0.896717	0.103283	0.0312315		6.76	0.878387	0.121613	0.0472873			6.76	0.784668	0.215332	0.0547145		6.76	0.821464	0.178536	0.0285261		6.76	0.817691	0.182309	0.0485349
7.02	0.784727	0.215273	0.0430567		7.02	0.750974	0.249026	0.0274888		7.02	0.735065	0.264935	0.0333913			7.02	0.950813	0.0491868	0.0394796		7.02	0.856142	0.143858	0.0248911		7.02	0.867774	0.132226	0.0641767			7.02	0.78729	0.21271	0.078346		7.02	0.810451	0.189549	0.0316117		7.02	0.76901	0.23099	0.0260727
7.28	0.787124	0.212876	0.0266028		7.28	0.816538	0.183462	0.0401441		7.28	0.778676	0.221324	0.0359209			7.28	0.802999	0.197001	0.152416		7.28	0.900057	0.0999426	0.0281223		7.28	0.928359	0.071641	0.0333895			7.28	0.839943	0.160057	0.0501961		7.28	0.855467	0.144533	0.044727		7.28	0.816559	0.183441	0.056577
7.54	0.769296	0.230704	0.0320059		7.54	0.811692	0.188308	0.0395532		7.54	0.787978	0.212022	0.037397			7.54	0.834672	0.165328	0.0452672		7.54	0.859922	0.140078	0.0506504		7.54	0.881044	0.118956	0.0412063			7.54	0.793253	0.206747	0.0577059		7.54	0.849839	0.150161	0.0713639		7.54	0.826042	0.173958	0.0290261
7.8	0.799344	0.200656	0.0424024		7.8	0.798747	0.201253	0.0429234		7.8	0.766459	0.233541	0.0301127			7.8	0.910788	0.0892119	0.0344218		7.8	0.883523	0.116477	0.0250026		7.8	0.892945	0.107055	0.0269455			7.8	0.767467	0.232533	0.0229439		7.8	0.809564	0.190436	0.0496635		7.8	0.839558	0.160442	0.0453259
8.06	0.852604	0.147396	0.0614529		8.06	0.760257	0.239743	0.0328779		8.06	0.823839	0.176161	0.0481564			8.06	0.847172	0.152828	0.0648986		8.06	0.928437	0.0715629	0.0279905		8.06	0.904542	0.0954575	0.031172			8.06	0.805157	0.194843	0.0254176		8.06	0.841671	0.158329	0.0453189		8.06	0.836922	0.163078	0.0219171
8.32	0.746961	0.253039	0.0178988		8.32	0.78401	0.21599	0.0455432		8.32	0.801497	0.198503	0.0412794			8.32	0.870882	0.129118	0.039509		8.32	0.883627	0.116373	0.0393104		8.32	0.900316	0.0996837	0.041272			8.32	0.826727	0.173273	0.037479		8.32	0.863654	0.136346	0.0371773		8.32	0.8214	0.1786	0.0640431
8.58	0.789378	0.210622	0.0211049		8.58	0.787855	0.212145	0.0445911		8.58	0.802727	0.197273	0.0327144			8.58	0.928483	0.0715174	0.0393857		8.58	0.883814	0.116186	0.0235301		8.58	0.912416	0.087584	0.0351252			8.58	0.836158	0.163842	0.0503092		8.58	0.817524	0.182476	0.0632107		8.58	0.845488	0.154512	0.046444
8.84	0.777228	0.222772	0.0511353		8.84	0.786185	0.213815	0.0258339		8.84	0.769713	0.230287	0.0339842			8.84	0.855122	0.144878	0.0455801		8.84	0.920985	0.0790154	0.0410235		8.84	0.905259	0.0947409	0.0283944			8.84	0.797597	0.202403	0.0430698		8.84	0.823039	0.176961	0.0636375		8.84	0.841324	0.158676	0.0820276
9.1	0.809287	0.190713	0.0440254		9.1	0.834836	0.165164	0.0507608		9.1	0.777117	0.222883	0.0370516			9.1	0.879429	0.120571	0.0402134		9.1	0.949772	0.0502276	0.0308645		9.1	0.878919	0.121081	0.0268573			9.1	0.823402	0.176598	0.0222255		9.1	0.797286	0.202714	0.0387625		9.1	0.818156	0.181844	0.0377631
9.36	0.761996	0.238004	0.0382314		9.36	0.809588	0.190412	0.0468864		9.36	0.789237	0.210763	0.0487577			9.36	0.934015	0.0659851	0.0204199		9.36	0.958256	0.0417441	0.0205746		9.36	0.912245	0.0877554	0.0232024			9.36	0.809248	0.190752	0.041972		9.36	0.83564	0.16436	0.0445834		9.36	0.833534	0.166466	0.0572135
9.62	0.783099	0.216901	0.0233369		9.62	0.781831	0.218169	0.0379047		9.62	0.771329	0.228671	0.0248397			9.62	0.91489	0.08511	0.0232047		9.62	0.943507	0.0564934	0.032895		9.62	0.884366	0.115634	0.0484796			9.62	0.82954	0.17046	0.0507449		9.62	0.823268	0.176732	0.0412248		9.62	0.858854	0.141146	0.0707361
9.88	0.760686	0.239314	0.0349099		9.88	0.81308	0.18692	0.0516195		9.88	0.796947	0.203053	0.0281794			9.88	0.934018	0.0659821	0.0259867		9.88	0.905504	0.0944961	0.0270777		9.88	0.897696	0.102304	0.0340203			9.88	0.772894	0.227106	0.0383956		9.88	0.897843	0.102157	0.0269894		9.88	0.860342	0.139658	0.0502521
10.14	0.808417	0.191583	0.0431683		10.14	0.78035	0.21965	0.0303502		10.14	0.845699	0.154301	0.0485794			10.14	0.804681	0.195319	0.0521079		10.14	0.935971	0.0640293	0.0208365		10.14	0.92662	0.07338	0.029969			10.14	0.9001	0.0999002	0.0437512		10.14	0.88458	0.11542	0.0238928		10.14	0.892205	0.107795	0.0388091
10.4	0.750268	0.249732	0.0234788		10.4	0.771806	0.228194	0.0303596		10.4	0.811905	0.188095	0.0354721			10.4	0.949436	0.0505639	0.0164436		10.4	0.880285	0.119715	0.0613603		10.4	0.93458	0.0654204	0.031188			10.4	0.683149	0.316851	0.0716335		10.4	0.813382	0.186618	0.0387569		10.4	0.933638	0.0663622	0.0235664
10.66	0.809113	0.190887	0.036391		10.66	0.758932	0.241068	0.0289303		10.66	0.805071	0.194929	0.0264477			10.66	0.88977	0.11023	0.0475382		10.66	0.875547	0.124453	0.115548		10.66	0.95886	0.0411398	0.0113575			10.66	0.813038	0.186962	0.0372012		10.66	0.76684	0.23316	0.0407289		10.66	0.878969	0.121031	0.0658161
10.92	0.801153	0.198847	0.0467838		10.92	0.810923	0.189077	0.0434725		10.92	0.775343	0.224657	0.0432862			10.92	0.948154	0.0518456	0.0091029		10.92	0.8604	0.1396	0.0929517		10.92	0.899879	0.100121	0.0362789			10.92	0.820777	0.179223	0.0485592		10.92	0.84025	0.15975	0.0535461		10.92	0.870024	0.129976	0.0588955
11.18	0.796353	0.203647	0.0260318		11.18	0.751007	0.248993	0.0257372		11.18	0.834021	0.165979	0.0716073			11.18	0.874103	0.125897	0.0340335		11.18	0.899255	0.100745	0.109793		11.18	0.942685	0.0573145	0.0135892			11.18	0.825503	0.174497	0.0200638		11.18	0.776012	0.223988	0.0148356		11.18	0.894717	0.105283	0.0686758
11.44	0.790028	0.209972	0.0372916		11.44	0.772512	0.227488	0.0225316		11.44	0.795185	0.204815	0.0363513			11.44	0.858173	0.141827	0.0671603		11.44	0.883041	0.116959	0.0460675		11.44	0.932388	0.0676118	0.0167084			11.44	0.820096	0.179904	0.0705241		11.44	0.883336	0.116664	0.0320629		11.44	0.846403	0.153597	0.0535954
11.7	0.757978	0.242022	0.0202116		11.7	0.780868	0.219132	0.0509052		11.7	0.802771	0.197229	0.0421355			11.7	0.857269	0.142731	0.0348499		11.7	0.903321	0.096679	0.0251437		11.7	0.922618	0.0773819	0.0244508			11.7	0.811152	0.188848	0.0328884		11.7	0.861665	0.138335	0.0412959		11.7	0.81043	0.18957	0.0641563
11.96	0.776365	0.223635	0.0288235		11.96	0.783129	0.216871	0.044622		11.96	0.762247	0.237753	0.0285248			11.96	0.833684	0.166316	0.0449967		11.96	0.900313	0.0996875	0.0436248		11.96	0.92162	0.0783802	0.02372			11.96	0.841552	0.158448	0.0353048		11.96	0.795678	0.204322	0.022527		11.96	0.837964	0.162036	0.0748098
12.22	0.774742	0.225258	0.0344934		12.22	0.771285	0.228715	0.0421301		12.22	0.778636	0.221364	0.0382027			12.22	0.886859	0.113141	0.0237664		12.22	0.825747	0.174253	0.0329098		12.22	0.934093	0.0659069	0.0196114			12.22	0.825321	0.174679	0.0371115		12.22	0.870766	0.129234	0.0261081		12.22	0.852823	0.147177	0.0585258
12.48	0.801463	0.198537	0.0366527		12.48	0.833504	0.166496	0.0468714		12.48	0.798307	0.201693	0.0277289			12.48	0.830788	0.169212	0.0567828		12.48	0.897961	0.102039	0.040288		12.48	0.955969	0.0440312	0.0215699			12.48	0.787159	0.212841	0.0586022		12.48	0.916558	0.0834422	0.0245634		12.48	0.868414	0.131586	0.0742526
12.74	0.786071	0.213929	0.0309265		12.74	0.785127	0.214873	0.037637		12.74	0.842934	0.157066	0.0370844			12.74	0.828682	0.171318	0.0404065		12.74	0.910437	0.0895629	0.0226155		12.74	0.944061	0.0559392	0.0235857			12.74	0.851149	0.148851	0.047078		12.74	0.915953	0.0840471	0.0213101		12.74	0.836492	0.163508	0.0492816
13	0.770036	0.229964	0.0370213		13	0.793612	0.206388	0.0395549		13	0.835875	0.164125	0.0269291			13	0.88691	0.11309	0.0566744		13	0.956632	0.0433684	0.027001		13	0.955077	0.0449229	0.024219			13	0.866905	0.133095	0.0613732		13	0.860037	0.139963	0.0619148		13	0.806078	0.193922	0.0371788
repeat1					repeat2					repeat3						repeat1					repeat2					repeat3						repeat1					repeat2					repeat3
in buffer																in BSA																in Ficoll400

## Sheet: Anc.3-Kinetic
0	1	0	1	0	0.04033	0	0		0	1	0	1	0	0.08321	0	0		in buffer
0.025	0.83687	0.025	0.88642	0.025	0.12875	0.025	0.02108		0.025	0.84283	0.025	0.90276	0.025	0.13647	0.025	0.0594
0.05	0.75828	0.05	0.79836	0.05	0.17445	0.05	0.04713		0.05	0.72487	0.05	0.80608	0.05	0.14859	0.05	0.07803
0.1	0.54384	0.1	0.68494	0.1	0.20153	0.1	0.06392		0.1	0.53894	0.1	0.69009	0.1	0.18305	0.1	0.10409
0.15	0.44221	0.15	0.59617	0.15	0.22985	0.15	0.08563		0.15	0.41052	0.15	0.58029	0.15	0.2019	0.15	0.11496
0.2	0.33281	0.2	0.52616	0.2	0.25324	0.2	0.12002		0.2	0.31898	0.2	0.5031	0.2	0.22519	0.2	0.13744
0.25	0.2878	0.25	0.49118	0.25	0.25598	0.25	0.10074		0.25	0.25303	0.25	0.46024	0.25	0.20711	0.25	0.14129
0.3	0.23018	0.3	0.41519	0.3	0.25836	0.3	0.10249		0.3	0.19821	0.3	0.40685	0.3	0.19989	0.3	0.12927
0.35	0.18847	0.35	0.37174	0.35	0.21707	0.35	0.08822		0.35	0.16353	0.35	0.33959	0.35	0.19327	0.35	0.12075
0.4	0.10812	0.4	0.31531	0.4	0.15153	0.4	0.07489		0.4	0.14308	0.4	0.28361	0.4	0.15241	0.4	0.12404
0.5	0.07167	0.5	0.24697	0.5	0.13056	0.5	0.06464		0.5	0.11281	0.5	0.21583	0.5	0.14405	0.5	0.11372
0.75	0.01878	0.75	0.09139	0.75	0.09097	0.75	0.03017		0.75	0.0553	0.75	0.11779	0.75	0.09503	0.75	0.06363
0.9	0.01878	0.9	0.09304	0.9	0.03525	0.9	0.00928		0.9	0.0553	0.9	0.07919	0.9	0.05082	0.9	0.03375
0	1	0	1	0	0.04486	0	0		0	1	0	1	0	0.074	0			in Ficoll
0.025	0.80013	0.025	0.90323	0.025	0.11497	0.025	0		0.025	0.79895	0.025	0.93001	0.025	0.12492	0.025
0.05	0.70402	0.05	0.82781	0.05	0.13247	0.05	0		0.05	0.69821	0.05	0.83949	0.05	0.11908	0.05
0.1	0.54727	0.1	0.76837	0.1	0.17122	0.1	0.04366		0.1	0.51899	0.1	0.73516	0.1	0.16215	0.1	0.12224
0.15	0.40287	0.15	0.66598	0.15	0.20253	0.15	0.05597		0.15	0.41518	0.15	0.65203	0.15	0.17814	0.15	0.13161
0.2	0.29131	0.2	0.54575	0.2	0.23508	0.2	0.05536		0.2	0.3269	0.2	0.57762	0.2	0.21957	0.2	0.15779
0.25	0.22512	0.25	0.50859	0.25	0.19076	0.25	0.05691		0.25	0.27142	0.25	0.50073	0.25	0.21488	0.25	0.16276
0.3	0.20472	0.3	0.48614	0.3	0.18328	0.3	0.08412		0.3	0.23008	0.3	0.47361	0.3	0.17109	0.3	0.15211
0.35	0.17344	0.35	0.42568	0.35	0.1469	0.35	0.08244		0.35	0.20893	0.35	0.41489	0.35	0.15269	0.35	0.14421
0.4	0.06689	0.4	0.41789	0.4	0.16797	0.4	0.06998		0.4	0.157	0.4	0.37353	0.4	0.18634	0.4	0.16049
0.5	0.09275	0.5	0.35692	0.5	0.16567	0.5	0.09226		0.5	0.13586	0.5	0.34925	0.5	0.15915	0.5	0.17167
0.75	0.05441	0.75	0.27076	0.75	0.119	0.75	0.05366		0.75	0.09893	0.75	0.24529	0.75	0.12139	0.75	0.09663
0.9	0.04991	0.9	0.07431	0.9	0.0691	0.9	0.03419		0.9	0.08856	0.9	0.09921	0.9	0.17513	0.9	0.10226
0	1	0	1	0		0			0	1	0	1	0	0	0	0		in PEG
0.025	0.86785	0.025	0.93324	0.025		0.025			0.025	0.85166	0.025	0.90557	0.025	0.06228	0.025	0
0.05	0.82918	0.05	0.86485	0.05		0.05			0.05	0.80429	0.05	0.83478	0.05	0.05014	0.05	0
0.1	0.67035	0.1	0.74517	0.1	0.07403	0.1			0.1	0.70645	0.1	0.73825	0.1	0.05681	0.1	0.11157
0.15	0.58903	0.15	0.70527	0.15	0.0905	0.15	0.14553		0.15	0.55287	0.15	0.58785	0.15	0.08542	0.15	0.17249
0.2	0.44739	0.2	0.59133	0.2	0.06892	0.2	0.1451		0.2	0.49369	0.2	0.51772	0.2	0.08288	0.2	0.14818
0.25	0.43452	0.25	0.52465	0.25	0.08092	0.25	0.15384		0.25	0.4336	0.25	0.51855	0.25	0.08833	0.25	0.18778
0.3	0.36766	0.3	0.52035	0.3	0.10246	0.3	0.19462		0.3	0.35965	0.3	0.45082	0.3	0.08457	0.3	0.16322
0.35	0.29002	0.35	0.45288	0.35	0.09004	0.35	0.17226		0.35	0.30738	0.35	0.36903	0.35	0.12373	0.35	0.16681
0.4	0.26754	0.4	0.40763	0.4	0.10763	0.4	0.2242		0.4	0.25329	0.4	0.36295	0.4	0.08888	0.4	0.14374
0.5	0.21568	0.5	0.32133	0.5	0.07462	0.5	0.20151		0.5	0.18347	0.5	0.33918	0.5	0.07944	0.5	0.14138
0.75	0.12067	0.75	0.19123	0.75	0.07605	0.75	0.15516		0.75	0.08232	0.75	0.24742	0.75	0.09348	0.75	0.09356
0.9	0.06816	0.9	0.10061	0.9	0.03689	0.9	0.08974		0.9	0.05878	0.9	0.18548	0.9	0.07991	0.9	0.10624
repeat1									repeat2

## Sheet: CS-KaiB-D91R-1
15N CS in buffer	1H CS in buffer	AA	residue No.	states			15N CS in Ficoll400	1H CS in Ficoll400	AA	residue No.	states
127.884	8.111	A	8	g			127.806	8.054	A	8	g
127.163	8.034	A	8	f			127.08	7.973	A	8	f
121.235	9.001	V	9	f			121.172	8.94	V	9	f
121.459	8.682	V	9	g			121.39	8.62	V	9	g
130.336	9.058	L	10	g			130.251	9.004	L	10	g
126.94	9.005	L	10	f			126.875	8.946	L	10	f
120.672	9.383	K	11	f			120.613	9.324	K	11	f
126.543	9.112	K	11	g			126.491	9.06	K	11	g
123.862	8.668	L	12	g			123.79	8.617	L	12	g
124.488	8.453	L	12	f			124.431	8.394	L	12	f
118.65	9.325	V	14	g			118.607	9.27	V	14	g
114.866	9.183	V	14	f			114.81	9.124	V	14	f
127.935	9.28	A	15	g			127.878	9.22	A	15	g
124.304	8.378	A	15	f			124.244	8.319	A	15	f
113.819	8.667	G	16	f			113.765	8.608	G	16	f
110.473	8.025	G	16	g			110.383	7.963	G	16	g
113.502	9.107	T	18	g			113.427	9.053	T	18	g
113.304	7.879	T	18	f			113.241	7.82	T	18	f
124.599	8.389	V	22	g			124.534	8.329	V	22	g
122.683	8.181	V	22	f			122.625	8.123	V	22	f
118.288	8.235	K	23	f			118.233	8.177	K	23	f
119.424	7.367	R	23	g			119.373	7.308	R	23	g
118.391	8.53	L	25	g			118.341	8.469	L	25	g
119.228	8.01	L	25	f			119.168	7.95	L	25	f
118.07	8.309	K	26	f			118.011	8.252	K	26	f
122.11	7.893	K	26	g			122.047	7.834	K	26	g
118.6	8.318	T	27	g			118.547	8.262	T	27	g
117.498	8.109	T	27	f			117.443	8.051	T	27	f
122.125	8.855	L	28	g			122.078	8.8	L	28	g
121.744	8.387	L	28	f			121.683	8.328	L	28	f
117.129	8.103	N	30	g			117.087	8.045	N	30	g
116.922	7.619	N	30	f			116.861	7.56	N	30	f
120.803	8.556	I	31	g			120.742	8.497	I	31	g
119.317	7.734	I	31	f			119.263	7.676	I	31	f
119.99	8.792	L	32	f			119.923	8.732	L	32	f
119.805	8.462	L	32	g			119.735	8.407	L	32	g
117.244	8.226	E	33	g			117.184	8.17	E	33	g
115.039	7.578	E	33	f			114.983	7.521	E	33	f
113.721	7.948	F	36	f			113.672	7.887	F	36	f
115.923	7.686	F	36	g			115.876	7.631	F	36	g
121.392	7.72	K	37	g			121.305	7.665	K	37	f
122.716	7.454	K	37	f			122.668	7.397	K	37	g
114.388	7.964	Y	40	f			114.338	7.906	Y	40	f
114.983	7.892	Y	40	g			114.902	7.832	Y	40	g
124.582	8.766	A	41	f			124.526	8.707	A	41	f
124.288	8.673	A	41	g			124.204	8.615	A	41	g
123.552	8.815	L	42	g			123.495	8.76	L	42	g
123.04	8.6	L	42	f			122.986	8.541	L	42	f
128.789	9.03	K	43	f			128.726	8.97	K	43	f
127.837	8.969	K	43	g			127.777	8.905	K	43	g
125.2	8.667	V	44	g			125.143	8.607	V	44	g
124.988	8.578	V	44	f			124.932	8.52	V	44	f
119.478	8.829	Q	52	f			119.416	8.771	Q	52	f
119.054	8.725	Q	52	g			119.01	8.665	Q	52	g
121.285	7.886	L	53	g			121.209	7.827	L	53	g
120.075	7.557	L	53	f			120.029	7.499	L	53	f
125.094	8.35	I	77	f			125.025	8.292	I	77	f
119.62	8.039	I	77	g			119.535	7.979	I	77	g
108.237	8.36	G	78	g			108.194	8.295	G	78	g
111.605	8.134	G	78	f			111.542	8.075	G	78	f
113.062	8.263	S	81	g			113.012	8.205	S	81	g
109.648	8.12	S	81	f			109.584	8.059	S	81	f
116.737	8.798	N	82	g			116.678	8.738	N	82	g
121.817	7.636	N	82	f			121.745	7.576	N	82	f
126.878	8.727	R	83	f			126.814	8.666	R	83	f
118.524	8.009	R	83	g			118.522	7.945	R	83	g
114.553	8.281	E	84	g			114.467	8.224	E	84	g
116.346	8.146	E	84	f			116.296	8.087	E	84	f
117.764	7.817	K	85	f			117.713	7.759	K	85	f
110.074	6.872	K	85	g			109.984	6.818	K	85	g
107.632	7.982	G	89	f			107.583	7.925	G	89	f
107.193	7.494	G	89	g			107.088	7.427	G	89	g
119.507	8.756	L	90	g			119.421	8.7	L	90	g
120.689	8.611	L	90	f			120.626	8.552	L	90	f
119.926	9.203	R	91	g			119.859	9.145	R	91	g
121.233	8.435	R	91	f			121.168	8.375	R	91	f
125.855	8.652	L	92	g			125.788	8.594	L	92	g
119.775	8.108	L	92	f			119.723	8.05	L	92	f
128.786	9.397	L	93	g			128.729	9.337	L	93	g
117.513	7.597	L	93	f			117.454	7.54	L	93	f
126.214	8.579	A	94	g			126.161	8.515	A	94	g
120.58	7.551	A	94	f			120.522	7.491	A	94	f

## Sheet: CS-KaiB-D91R-2
15N CS in buffer	1H CS in buffer	AA	residue No.	states		15N CS in BSA	1H CS in BSA	AA	residue No.	states
127.163	8.034	A	8	f		127.101	7.971	A	8	f
121.235	9.001	V	9	f		121.157	8.94	V	9	f
126.94	9.005	L	10	f		126.879	8.943	L	10	f
120.672	9.383	K	11	f		120.615	9.322	K	11	f
124.488	8.453	L	12	f		124.42	8.392	L	12	f
114.866	9.183	V	14	f		114.817	9.119	V	14	f
124.304	8.378	A	15	f		124.24	8.318	A	15	f
113.819	8.667	G	16	f		113.761	8.606	G	16	f
113.304	7.879	T	18	f		113.201	7.814	T	18	f
122.683	8.181	V	22	f		122.612	8.122	V	22	f
118.288	8.235	K	23	f		118.229	8.178	K	23	f
119.228	8.01	L	25	f		119.179	7.951	L	25	f
118.07	8.309	K	26	f		118.006	8.254	K	26	f
117.498	8.109	T	27	f		117.449	8.047	T	27	f
121.744	8.387	L	28	f		121.688	8.326	L	28	f
116.922	7.619	N	30	f		116.854	7.555	N	30	f
119.317	7.734	I	31	f		119.277	7.676	I	31	f
119.99	8.792	L	32	f		119.91	8.729	L	32	f
115.039	7.578	E	33	f		114.99	7.518	E	33	f
113.721	7.948	F	36	f		113.656	7.886	F	36	f
122.716	7.454	K	37	f		122.672	7.4	K	37	f
114.388	7.964	Y	40	f		114.331	7.9	Y	40	f
124.582	8.766	A	41	f		124.522	8.706	A	41	f
123.04	8.6	L	42	f		122.986	8.54	L	42	f
128.789	9.03	K	43	f		128.708	8.969	K	43	f
124.988	8.578	V	44	f		124.938	8.518	V	44	f
119.478	8.829	Q	52	f		119.412	8.77	Q	52	f
120.075	7.557	L	53	f		120.044	7.503	L	53	f
125.094	8.35	I	77	f		124.997	8.287	I	77	f
111.605	8.134	G	78	f		111.51	8.081	G	78	f
109.648	8.12	S	81	f		109.596	8.065	S	81	f
121.817	7.636	N	82	f		121.761	7.574	N	82	f
126.878	8.727	R	83	f		126.82	8.666	R	83	f
116.346	8.146	E	84	f		116.283	8.085	E	84	f
117.764	7.817	K	85	f		117.723	7.754	K	85	f
107.632	7.982	G	89	f		107.571	7.922	G	89	f
120.689	8.611	L	90	f		120.607	8.548	L	90	f
121.233	8.435	R	91	f		121.171	8.38	R	91	f
119.775	8.108	L	92	f		119.697	8.046	L	92	f
117.513	7.597	L	93	f		117.449	7.534	L	93	f
120.58	7.551	A	94	f		120.523	7.489	A	94	f
127.884	8.111	A	8	g		127.8	8.043	A	8	g
127.935	9.28	A	15	g		127.835	9.229	A	15	g
110.473	8.025	G	16	g		110.408	7.958	G	16	g
124.599	8.389	V	22	g		124.535	8.328	V	22	g
119.424	7.367	R	23	g		119.36	7.304	R	23	g
122.11	7.893	K	26	g		122.183	7.808	K	26	g
118.6	8.318	T	27	g		118.532	8.255	T	27	g
117.129	8.103	N	30	g		117.089	8.044	N	30	g
120.803	8.556	I	31	g		120.755	8.491	I	31	g
119.805	8.462	L	32	g		119.74	8.406	L	32	g
117.244	8.226	E	33	g		117.176	8.169	E	33	g
115.923	7.686	F	36	g		115.853	7.625	F	36	g
114.983	7.892	Y	40	g		114.918	7.825	Y	40	g
124.288	8.673	A	41	g		124.227	8.61	A	41	g
123.552	8.815	L	42	g		123.485	8.758	L	42	g
127.837	8.969	K	43	g		127.713	8.907	K	43	g
125.2	8.667	V	44	g		125.144	8.604	V	44	g
119.054	8.725	Q	52	g		119.003	8.664	Q	52	g
121.285	7.886	L	53	g		121.23	7.824	L	53	g
119.62	8.039	I	77	g		119.56	7.981	I	77	g
113.062	8.263	S	81	g		113.019	8.207	S	81	g
116.737	8.798	N	82	g		116.671	8.737	N	82	g
118.524	8.009	R	83	g		118.503	7.954	R	83	g
107.193	7.494	G	89	g		107.098	7.426	G	89	g
119.507	8.756	L	90	g		119.422	8.699	L	90	g
125.855	8.652	L	92	g		125.734	8.599	L	92	g
128.786	9.397	L	93	g		128.682	9.336	L	93	g
126.214	8.579	A	94	g		126.15	8.514	A	94	g

## Sheet: CS-KaiB-G89A
15N CS in buffer	1H CS in buffer	AA	residue No.	states		15N CS in BSA	1H CS in BSA	AA	residue No.	states		15N CS in Ficoll400	1H CS in Ficoll400	AA	residue No.	states
127.038	8.996	L	10	f		127.033	8.995	L	10	f		127.034	9.002	L	10	f
120.761	9.407	K	11	f		120.743	9.406	K	11	f		120.74	9.409	K	11	f
114.657	9.103	V	14	f		114.652	9.103	V	14	f		114.653	9.106	V	14	f
113.846	8.677	G	16	f		113.84	8.676	G	16	f		113.844	8.679	G	16	f
128.904	8.975	K	43	f		128.885	8.972	K	43	f		128.892	8.978	K	43	f
130.527	9.034	L	10	g		130.521	9.027	L	10	g		130.529	9.036	L	10	g
126.404	8.947	K	11	g		126.402	8.954	K	11	g		126.41	8.945	K	11	g
119.101	9.265	V	14	g		119.121	9.275	V	14	g		119.127	9.273	V	14	g
110.715	8.078	G	16	g		110.705	8.074	G	16	g		110.686	8.075	G	16	g
127.861	8.972	K	43	g		127.845	8.955	K	43	g		127.838	8.972	K	43	g

## Sheet: CS-AnC.3-1
assignment No.	15N CS in buffer	1H CS in buffer		assignment No.	15N CS in PEG10K	1H CS in PEG10K
1	120.703	7.176		1	120.718	7.176
2	130.799	10.315		2	130.931	10.317
3	128.609	9.021		3	128.715	9.015
4	128.239	9.558		4	128.319	9.548
5	127.501	9.789		5	127.657	9.797
6	127.388	8.977		6	127.521	8.979
7	126.512	9.066		7	126.572	9.131
8	126.353	8.414		8	126.526	8.475
9	126.353	8.414		9	126.241	8.393
10	125.895	9.345		10	125.982	9.336
11	125.963	8.529		11	125.865	8.556
12	125.423	8.148		12	125.721	8.148
13	125.555	8.476		13	125.618	8.411
14	125.278	8.929		14	125.412	8.931
15	125.397	9.388		15	125.37	9.377
16	125.143	9.173		16	125.203	9.157
17	124.892	8.503		17	124.866	8.522
18	124.68	8.5		18	124.619	8.498
19	124.45	8.283		19	124.592	8.283
20	124.35	7.9		20	124.465	7.835
21	124.119	8.189		21	124.221	8.183
22	123.861	9.258		22	124.13	9.281
23	124.116	8.363		23	124.078	8.344
24	123.861	9.258		24	123.936	9.278
25	123.678	8.58		25	123.852	8.598
26	123.921	8.403		26	123.866	8.398
27	123.58	7.412		27	123.744	7.401
28	123.685	8.24		28	123.6	8.267
29	123.183	8.607		29	123.308	8.612
30	123.067	7.906		30	123.205	7.943
31	122.947	7.695		31	123.145	7.704
32	122.431	8.068		32	122.713	7.981
33	122.438	8.275		33	122.356	8.274
34	122.431	8.068		34	122.342	8.034
35	122.236	8.571		35	122.285	8.568
36	122.258	8.209		36	122.223	8.216
37	122.062	8.301		37	122.073	8.32
38	121.802	8.504		38	121.989	8.494
39	121.94	8.8		39	121.926	8.813
40	121.952	8.262		40	121.913	8.268
41	121.73	9.363		41	121.619	9.335
42	121.594	8.401		42	121.605	8.403
43	121.685	8.128		43	121.624	8.114
44	121.125	7.926		44	121.442	7.884
45	121.301	8.494		45	121.41	8.481
46	121.384	7.868		46	121.404	7.845
47	121.126	8.727		47	121.328	8.749
48	121.126	8.727		48	121.185	8.681
49	121.087	7.878		49	121.17	7.821
50	121.119	7.711		50	121.178	7.714
51	121.301	8.494		51	121.123	8.477
52	121.125	7.926		52	121.086	7.917
53	121.087	7.878		53	121.117	7.866
54	120.948	8.127		54	120.973	8.124
55	120.7	8.192		55	120.722	8.222
56	120.508	7.948		56	120.497	7.934
57	119.942	8.558		57	119.797	8.593
58	119.565	8.781		58	119.677	8.786
59	119.257	8.172		59	119.176	8.154
60	118.771	7.822		60	118.679	7.816
61	118.494	7.51		61	118.656	7.502
62	117.858	9.209		62	117.992	9.207
63	117.697	7.788		63	117.984	7.752
64	117.697	7.788		64	117.85	7.808
65	117.933	7.634		65	117.871	7.625
66	117.512	7.984		66	117.553	8.023
67	117.138	8.244		67	117.331	8.248
68	117.151	7.299		68	117.207	7.288
69	116.681	8.817		69	116.799	8.816
70	115.984	8.375		70	116.15	8.377
71	116.061	8.163		71	116.06	8.158
72	116.033	8.098		72	115.997	8.078
73	115.984	8.375		73	115.828	8.392
74	115.414	8.105		74	115.242	8.063
75	115.005	7.956		75	115.174	7.961
76	114.869	7.842		76	115.05	7.821
77	114.869	7.842		77	114.973	7.833
78	114.581	7.842		78	114.526	7.822
79	114.139	7.688		79	114.529	7.718
80	114.344	8.839		80	114.442	8.843
81	114.653	8.213		81	114.471	8.208
82	114.501	8.044		82	114.308	8.035
83	114.09	7.971		83	114.2	7.975
84	113.655	8.167		84	113.613	8.167
85	112.239	8.19		85	112.429	8.195
86	110.897	8.11		86	110.973	8.107
87	109.194	8.319		87	109.18	8.255
88	108.146	8.137		88	108.087	8.13
89	107.353	7.506		89	107.426	7.53

## Sheet: CS-AnC.3-2
assignment No.	15N CS in buffer	1H CS in buffer		assignment No.	15N CS in Ficoll400	1H CS in Ficoll400
1	130.699	10.275		1	130.743	10.269
2	128.509	8.981		2	128.551	8.982
3	128.139	9.518		3	128.2	9.522
4	127.288	8.937		4	127.353	8.934
5	127.103	8.578		5	127.16	8.576
6	126.904	9.139		6	127.068	9.14
7	126.253	8.374		7	126.322	8.383
8	125.916	8.346		8	125.985	8.347
9	125.795	9.305		9	125.853	9.314
10	125.455	8.436		10	125.408	8.469
11	125.297	9.348		11	125.35	9.354
12	125.323	8.108		12	125.235	8.108
13	125.273	8.507		13	125.088	8.493
14	125.178	8.889		14	125.253	8.899
15	125.022	8.487		15	125.088	8.493
16	124.792	8.463		16	124.871	8.469
17	124.792	8.202		17	124.85	8.208
18	124.35	8.243		18	124.427	8.258
19	124.25	7.86		19	124.288	7.89
20	124.016	8.323		20	123.831	8.362
21	124.019	8.149		21	124.092	8.161
22	123.821	8.363		22	123.831	8.362
23	123.761	9.218		23	123.847	9.216
24	123.578	8.54		24	123.597	8.549
25	123.48	7.372		25	123.504	7.381
26	123.196	8.15		26	123.168	8.132
27	123.083	8.567		27	123.178	8.565
28	122.847	7.655		28	122.87	7.657
29	122.685	8.646		29	122.803	8.646
30	122.338	8.235		30	122.409	8.244
31	122.331	8.028		31	122.442	8.054
32	122.136	8.531		32	122.265	8.531
33	121.962	8.261		33	121.984	8.254
34	121.896	8.167		34	121.882	8.224
35	121.852	8.222		35	121.882	8.224
36	121.702	8.464		36	121.722	8.474
37	121.712	8.365		37	121.783	8.366
38	121.585	8.088		38	121.626	8.09
39	121.472	8.464		39	121.722	8.474
40	121.201	8.454		40	121.248	8.451
41	121.094	8.195		41	121.343	8.201
42	121.026	8.687		42	120.99	8.696
43	121.025	7.886		43	121.048	7.894
44	120.987	7.838		44	120.976	7.823
45	120.962	8.644		45	121.028	8.649
46	120.848	8.087		46	120.933	8.099
47	120.805	7.808		47	120.976	7.823
48	120.816	7.765		48	120.976	7.823
49	120.686	8.386		49	120.51	8.38
50	120.603	7.136		50	120.672	7.143
51	120.518	8.759		51	120.582	8.764
52	120.514	8.218		52	120.53	8.214
53	120.408	7.908		53	120.419	7.908
54	120.26	8.195		54	120.253	8.2
55	120.256	8.107		55	120.281	8.108
56	120.136	9.071		56	120.221	9.075
57	119.465	8.741		57	119.518	8.744
58	119.362	8.524		58	119.351	8.514
59	118.467	8.314		59	118.539	8.315
60	118.394	7.47		60	118.46	7.471
61	118.013	8.511		61	118.107	8.519
62	117.833	7.594		62	117.922	7.607
63	117.758	9.169		63	117.84	9.174
64	117.597	7.748		64	117.706	7.755
65	117.294	8.83		65	117.238	8.824
66	117.242	8.282		66	117.269	8.284
67	117.038	8.204		67	117.126	8.206
68	117.051	7.259		68	117.192	7.281
69	116.581	8.777		69	116.641	8.784
70	116.352	8.531		70	116.425	8.539
71	115.961	8.123		71	116.007	8.127
72	115.933	8.058		72	115.993	8.062
73	115.884	8.335		73	115.939	8.338
74	115.513	7.746		74	115.567	7.756
75	115.314	8.065		75	115.486	8.072
76	114.912	8.395		76	114.97	8.399
77	114.905	7.916		77	115.005	7.929
78	114.769	7.802		78	114.844	7.815
79	114.553	8.173		79	114.644	8.176
80	114.481	7.802		80	114.623	7.815
81	114.244	8.799		81	114.335	8.809
82	113.99	7.931		82	114.042	7.934
83	113.555	8.127		83	113.573	8.125
84	112.139	8.15		84	112.154	8.145
85	111.083	7.339		85	111.126	7.333
86	111.116	7.232		86	111.172	7.24
87	110.996	7.2		87	111.052	7.204
88	110.97	7.003		88	111.035	7.013
89	110.859	7.267		89	110.801	7.265
90	110.797	8.07		90	110.866	8.075
91	110.66	7.205		91	110.728	7.215
92	108.968	8.152		92	109.02	8.127
93	108.046	8.097		93	108.091	8.102
94	107.253	7.466		94	107.317	7.461
